# Supplementary material for: Imbalance of c-MPL Isoform Promotes Tumorigenesis by Activating STAT-5 in Leukemic Cell Lines
Source: Curr Issues Mol Biol. 2026 Jul 13;48(7):713. doi: 10.3390/cimb48070713 (PMC13408313; doi:10.3390/cimb48070713)
Supplement: Supplementary file 1 [file cimb-48-00713-s001.zip]

Archive with 1 entries (1 files):
- cimb-4292951-supplementary.pdf
